# Supplementary material for: Application of molecular source tracking and mass balance approach to identify potential sources of fecal indicator bacteria in a tropical river
Source: PLoS One. 2020 Apr 30;15(4):e0232054. doi: 10.1371/journal.pone.0232054 (PMC7192491; doi:10.1371/journal.pone.0232054)
Supplement: S1 Data — (XLSX) [file pone.0232054.s001.xlsx]

## Sheet: RC_Data
				RC12	RC12	RC12	RC12	RC12	RC34	RC34	RC34	RC34	RC34
				Water Column	Water Column	Sediments	Sediments	Water Column	Water Column	Water Column	Sediments	Sediments	Water Column
(see figure 1)				EC	ENT	EC	ENT	TSS	EC	ENT	EC	ENT	TSS
Site name	Distance Along River from USGS gauge	Width (m)	Depth (m)	MPN/100ml	MPN/100ml	MPN/g dry	MPN/g dry	mg/L	MPN/100 ml	MPN/100ml	MPN/g dry	MPN/g dry	mg/L
Gauge	0	21.81	6.64769	NaN	NaN	NaN	NaN	NaN	30.8671	10.1145	5.88791	1.81951	1.452
Pipe	1300	12.24	3.73075	52.4781	0	NaN	NaN	1.782	57.7545	25.496	NaN	NaN	1.782
CR	2400	18.93	5.76986	30.8671	30.3396	NaN	NaN	1.688	20.3845	0	58.2084	17.4301	1.688
RP	3100	4.572	1.39355	248.637	121.889	4.8058	7.64034	3.795	91.2284	63.029	134.258	7.00359	2.574
SB	3360	11.5824	3.53032	287.928	167.229	26.9537	102.367	4.51	115.671	57.242	6.92987	2.73519	2.7335
SW	3810	12.192	3.71612	232.89	133.133	5.35863	8.37686	4.4	140.146	79.3106	27.5261	10.1733	3.773
RM	4230	15.8496	4.83096	201.042	180.902	21.8689	3.97545	4.125	122.48	102.567	7.46446	2.18372	3.1735
UP	4900	15.24	4.64515	386.829	167.229	19.3577	8.70914	4.84	207.135	133.785	14.6263	5.09979	3.6465
PA	5425	13.4112	4.08773	266.573	193.903	4.2557	2.57015	7.095	215.862	247.997	16.8131	5.65204	4.5815
CN	6135	15.24	4.64515	268.405	245.819	4.76763	6.88786	6.93	234.163	191.898	8.43064	0.878314	4.3505
LA	6950	24.384	7.43224	171.365	110.628	1.40143	0.77729	7.425	158.874	120.725	3.83511	0.363394	4.235
SH	7600	21	6.4008	244.436	271.482	1.9016	2.74676	7.3315	274.636	85.7856	7.13449	1.32945	4.1415
FP	8240	21	6.4008	441.778	260.109	1.05027	1.22203	5.83	281.169	121.889	13.3257	54.5812	4.015
		Nan = Not measured
		EC = E coli
		ENT = enterococci
		MPN = most probable number
		Average concentrations are provided
